# Supplementary material for: Insights into Two Novel Orthopalladated Chromophores with Antimicrobial Activity against Escherichia coli
Source: Molecules. 2022 Sep 16;27(18):6060. doi: 10.3390/molecules27186060 (PMC9504776; doi:10.3390/molecules27186060)
Supplement: Supplementary file 1 [file molecules-27-06060-s001.zip]

Archive with 1 entries (1 files):
- molecules-1857961-supplementary.pdf
